# Supplementary material for: Quality Characterization of Honeys from Iraqi Kurdistan and Comparison with Central European Honeys
Source: Foods. 2024 Jul 16;13(14):2228. doi: 10.3390/foods13142228 (PMC11275447; doi:10.3390/foods13142228)
Supplement: Supplementary file 1 [file foods-13-02228-s001.zip]

Archive with 1 entries (1 files):
- foods-3065329-supplementary.pdf
